# Supplementary material for: Cardiac Arrest: An Adult eCPR Simulation Case
Source: MedEdPORTAL. 2025 May 15;21:11521. doi: 10.15766/mep_2374-8265.11521 (PMC12078624; doi:10.15766/mep_2374-8265.11521)
Supplement: Supplementary file 1 — Creation and Cost of eCPR Manikin.docxEKG with Anterior STEMI.docxECMO Cannulation Steps.docxIndications and Contraindications for eCPR.docxSimulation Case Outline.docxDebrief Guide.docxPre- and Postsimulation Survey.docx [file mep_2374-8265.11521-s001.zip]

Archive with 8 entries (8 files):
- A. Creation and Cost of eCPR Manikin.docx
- C. ECMO Cannulation Steps.docx
- D. Indications and Contraindications for eCPR.docx
- E. Simulation Case Outline.docx
- F. Debrief Guide.docx
- G. Pre- and Postsimulation Survey.docx
- B. EKG with Anterior STEMI.docx
- _Educational Summary Report_11521.pdf
